# Supplementary material for: Anterior-First Approach for Latissimus Dorsi Myocutaneous Flap Breast Reconstruction: A Refined Elevation Method with Detailed Video Instructions
Source: J Clin Med. 2022 Dec 13;11(24):7387. doi: 10.3390/jcm11247387 (PMC9781814; doi:10.3390/jcm11247387)
Supplement: Supplementary file 1 [file jcm-11-07387-s001.zip]

Archive with 1 entries (1 files):
- jcm-2044224-supplementary.mp4
